# Supplementary material for: Jab1 promotes immune evasion and progression in acute myeloid leukemia models under oxidative stress
Source: J Clin Invest. 2025 Aug 5;135(20):e183761. doi: 10.1172/JCI183761 (PMC12520683; doi:10.1172/JCI183761)
Supplement: Supporting data values [file jci-135-183761-s021.xlsx]

## Sheet: Figure 1B
Figure 1B
Mean fluorescence intensity
HSCs	MPP1	MPP2	MPP3	MPP4	MPP5	LSK	GMP	CMP	MEP	CLP	LSC
31828	35397	42655	39966	33574	25982	35472	24856	21700	7666	27924	59246
18188	17202	21923	22356	26422	12265	20318	20608	20542	12541	25388	44042
25080	16545	22476	20786	25457	11143	20289	20881	19895	11858	24721	41212
23330	16673	20692	19764	24025	11941	19378	18956	19682	11321	24467	40926
30181	20029	27804	26376	36508	20526	26463	25404	26852	13472	30220	40224

## Sheet: Figure 1C
Figure 1C
CD34-	CD34+
62361	89889
41465	61613
57794	91226
22806	56733
56773	67195
52567	62761
49545	59675
35253	53923

## Sheet: Figure 1D
Figure 1D
id	futime	fustat	riskScore	riskGroup	Jab1
aml_ohsu_2018_15-00680	1.20822	0	0.48968	low	42.033
aml_ohsu_2018_15-00763	1.26	0	0.863447	low	37.7496
aml_ohsu_2018_16-01049	1.00603	1	0.639369	low	34.6212
aml_ohsu_2018_14-00092	1.53041	0	0.862933	low	44.037
aml_ohsu_2018_15-00302	0.0567123	1	0.93044	low	50.471
aml_ohsu_2018_16-01191	0.664932	0	0.381345	low	30.4511
aml_ohsu_2018_16-00504	0.700274	1	0.843637	low	28.3797
aml_ohsu_2018_14-00488	0.924658	1	0.719335	low	39.6216
aml_ohsu_2018_13-00546	1.50082	1	0.76823	low	38.6553
aml_ohsu_2018_13-00028	3.26301	0	0.465048	low	51.7904
aml_ohsu_2018_15-00821	0.624658	1	0.677276	low	27.7369
aml_ohsu_2018_15-00539	1.25753	1	0.779403	low	26.1548
aml_ohsu_2018_14-00714	5.23973	1	0.570431	low	33.915
aml_ohsu_2018_14-00044	2.05726	1	0.481648	low	41.8961
aml_ohsu_2018_15-00479	0.567945	1	0.5676	low	48.2966
aml_ohsu_2018_14-00608	3.06575	1	0.443233	low	21.8058
aml_ohsu_2018_15-00482	2.13041	0	0.764594	low	37.6806
aml_ohsu_2018_14-00578	0.884384	1	0.354829	low	46.6737
aml_ohsu_2018_16-00094	0.0460274	0	0.655863	low	43.6338
aml_ohsu_2018_13-00593	1.77863	1	0.327832	low	32.92
aml_ohsu_2018_14-00672	14.3433	0	0.520465	low	44.2016
aml_ohsu_2018_15-00724	1.22219	0	0.66854	low	44.5964
aml_ohsu_2018_16-00519	1.02986	0	0.358357	low	43.9861
aml_ohsu_2018_13-00601	0.313973	1	0.80617	low	33.0355
aml_ohsu_2018_15-00075	0.0920548	1	0.732347	low	40.3326
aml_ohsu_2018_12-00051	1.91178	1	0.849866	low	35.7784
aml_ohsu_2018_16-00031	1.55753	0	0.328548	low	27.1785
aml_ohsu_2018_16-01109	0.313973	0	0.384366	low	28.3618
aml_ohsu_2018_15-00194	1.4137	0	0.320611	low	42.4916
aml_ohsu_2018_16-01097	1.53863	0	0.525611	low	47.9505
aml_ohsu_2018_16-00836	0.0756164	1	0.640609	low	32.6325
aml_ohsu_2018_16-00102	0.25726	0	0.900486	low	37.1335
aml_ohsu_2018_13-00163	1.08164	0	0.406334	low	40.4171
aml_ohsu_2018_15-00331	1.57068	1	0.453752	low	20.6184
aml_ohsu_2018_13-00270	0.408493	0	0.770153	low	33.1844
aml_ohsu_2018_15-00965	0.505479	0	0.783242	low	42.7965
aml_ohsu_2018_12-00426	4.47452	1	0.558461	low	46.9664
aml_ohsu_2018_15-00921	0.689589	0	0.595916	low	21.3177
aml_ohsu_2018_13-00007	1.60849	1	0.2641	low	40.929
aml_ohsu_2018_14-00735	0.127397	1	0.785663	low	35.5204
aml_ohsu_2018_14-00658	0.687123	1	0.883763	low	48.9316
aml_ohsu_2018_13-00515	1.77863	1	0.221217	low	34.7901
aml_ohsu_2018_15-00819	0.532603	0	0.718772	low	32.3795
aml_ohsu_2018_16-00129	0.281096	0	0.451138	low	22.5376
aml_ohsu_2018_13-00160	3.14959	1	0.720472	low	30.6834
aml_ohsu_2018_13-00487	0.968219	0	0.846927	low	35.7304
aml_ohsu_2018_13-00157	3.72822	0	0.677442	low	48.3855
aml_ohsu_2018_16-01272	0.216164	1	0.398638	low	32.7311
aml_ohsu_2018_14-00597	2.05726	0	0.606977	low	33.2523
aml_ohsu_2018_13-00354	0.892603	1	0.75431	low	24.3381
aml_ohsu_2018_13-00186	0.340274	1	0.618754	low	45.5807
aml_ohsu_2018_14-00559	2.63918	0	0.26312	low	19.4505
aml_ohsu_2018_14-00053	0.708493	1	0.490755	low	29.5896
aml_ohsu_2018_16-00525	0.951781	0	0.799515	low	31.5985
aml_ohsu_2018_13-00226	3.86384	0	0.396136	low	42.8623
aml_ohsu_2018_16-01219	0.85726	0	0.268309	low	39.2317
aml_ohsu_2018_15-00169	1.21397	1	0.0899594	low	22.1667
aml_ohsu_2018_16-00705	4.93151	1	0.318915	low	39.8411
aml_ohsu_2018_16-00547	0.17589	1	0.739517	low	35.9367
aml_ohsu_2018_16-01216	1.06767	0	0.305205	low	28.7531
aml_ohsu_2018_12-00211	3.77425	0	0.537388	low	39.6096
aml_ohsu_2018_15-00961	0.489041	0	0.769845	low	30.9215
aml_ohsu_2018_14-00001	0.586849	0	0.699151	low	48.9944
aml_ohsu_2018_13-00552	1.12192	1	0.85132	low	52.0388
aml_ohsu_2018_16-00056	0.543288	0	0.514461	low	41.0745
aml_ohsu_2018_16-00077	1.63562	1	0.784349	low	33.0318
aml_ohsu_2018_16-01017	1.20082	0	0.813497	low	34.6547
aml_ohsu_2018_13-00658	0.543288	0	0.80846	low	46.2519
aml_ohsu_2018_15-00525	0.765205	0	0.107987	low	44.1549
aml_ohsu_2018_14-00041	2.57425	0	0.23581	low	26.2434
aml_ohsu_2018_14-00061	3.34685	1	0.92739	low	35.5152
aml_ohsu_2018_15-00377	1.53863	0	0.520147	low	50.505
aml_ohsu_2018_16-00315	1.4137	0	0.31982	low	38.9194
aml_ohsu_2018_16-00951	0.603288	0	0.413004	low	42.3233
aml_ohsu_2018_16-00755	0.42411	0	0.679408	low	32.5495
aml_ohsu_2018_14-00376	1.93068	0	0.646421	low	56.7724
aml_ohsu_2018_14-00259	1.18685	1	0.730137	low	31.5289
aml_ohsu_2018_14-00815	2.25205	0	0.255165	low	39.8096
aml_ohsu_2018_15-00786	0.443014	0	0.32561	low	26.8552
aml_ohsu_2018_14-00063	0.0271233	1	0.447571	low	43.5987
aml_ohsu_2018_15-00563	1.15726	0	0.460953	low	42.0395
aml_ohsu_2018_14-00632	1.53863	0	0.398129	low	33.5609
aml_ohsu_2018_16-01094	1.71123	1	0.734562	low	17.8878
aml_ohsu_2018_16-00115	0.0378082	1	0.582253	low	40.0434
aml_ohsu_2018_15-00693	2.26603	0	0.456271	low	36.2073
aml_ohsu_2018_14-00141	0.964932	1	0.800503	low	49.1633
aml_ohsu_2018_14-00643	1.53041	0	0.573549	low	40.2116
aml_ohsu_2018_14-00798	0.040274	1	0.788835	low	38.1676
aml_ohsu_2018_14-00125	0.383836	0	0.898262	low	42.797
aml_ohsu_2018_13-00493	1.53534	1	0.596495	low	37.7589
aml_ohsu_2018_16-00088	0.876164	1	0.715323	low	47.7838
aml_ohsu_2018_14-00780	7.19425	1	0.548197	low	37.0335
aml_ohsu_2018_15-00338	0.419178	0	0.317465	low	58.9971
aml_ohsu_2018_15-00073	0.194795	1	0.710097	low	39.5789
aml_ohsu_2018_13-00165	1.18685	1	0.910674	low	51.5169
aml_ohsu_2018_15-00900	0.505479	0	0.604369	low	29.5111
aml_ohsu_2018_14-00730	1.58712	0	0.252657	low	37.5024
aml_ohsu_2018_15-00464	0.778356	1	0.477642	low	38.7335
aml_ohsu_2018_16-00867	0.0213699	1	0.73531	low	39.7714
aml_ohsu_2018_13-00619	2.52493	1	0.464546	low	33.3246
aml_ohsu_2018_16-01227	1.07918	0	0.232881	low	36.9743
aml_ohsu_2018_14-00425	1.24603	0	0.611999	low	42.2485
aml_ohsu_2018_16-01151	0.96	0	0.418723	low	33.081
aml_ohsu_2018_13-00260	2.7337	0	0.412641	low	33.6418
aml_ohsu_2018_15-00981	0.0460274	1	0.727453	low	40.7589
aml_ohsu_2018_14-00761	1.12767	0	0.851714	low	27.6159
aml_ohsu_2018_15-00829	1.21397	1	0.582881	low	21.8367
aml_ohsu_2018_14-00725	2.25205	0	0.63364	low	38.7391
aml_ohsu_2018_16-00810	0.511233	0	0.485084	low	29.7659
aml_ohsu_2018_16-01061	1.71452	1	0.642287	low	32.0831
aml_ohsu_2018_16-01047	2.50603	0	0.606132	low	38.6492
aml_ohsu_2018_12-00066	0.840822	1	0.735756	low	32.65
aml_ohsu_2018_15-00874	1.4137	0	0.41668	low	29.2938
aml_ohsu_2018_16-00771	0.42411	1	0.402939	low	18.3703
aml_ohsu_2018_13-00232	2.70658	0	0.657753	low	44.734
aml_ohsu_2018_15-00123	2.24959	0	0.794174	low	38.4908
aml_ohsu_2018_13-00149	0.721644	1	0.420452	low	49.0326
aml_ohsu_2018_13-00146	0.427397	1	0.608848	low	34.0153
aml_ohsu_2018_13-00615	0.646027	0	0.349604	low	32.525
aml_ohsu_2018_16-01103	1.71452	1	0.700105	low	33.19
aml_ohsu_2018_14-00113	5.3211	0	0.822082	low	36.5838
aml_ohsu_2018_15-00471	0.675616	1	0.489741	low	62.71
aml_ohsu_2018_13-00118	3.72575	1	0.349831	low	37.3086
aml_ohsu_2018_16-00278	1.18932	0	0.73397	low	39.0214
aml_ohsu_2018_16-00027	1.06274	0	0.797809	low	38.9013
aml_ohsu_2018_16-00406	0.408493	0	0.527339	low	34.2163
aml_ohsu_2018_16-00831	4.02822	1	0.386793	low	28.6309
aml_ohsu_2018_16-00048	1.72192	1	0.74363	low	41.9919
aml_ohsu_2018_15-00734	0.545753	0	0.706718	low	29.656
aml_ohsu_2018_15-00608	1.25425	0	0.902409	low	32.8497
aml_ohsu_2018_14-00078	1.9274	1	0.855999	low	33.6965
aml_ohsu_2018_15-00578	0.0731507	0	0.891343	low	34.1614
aml_ohsu_2018_16-00344	0.507945	0	0.37057	low	36.0013
aml_ohsu_2018_15-00692	1.52795	1	0.607156	low	46.2344
aml_ohsu_2018_13-00338	6.81863	0	0.5234	low	19.8447
aml_ohsu_2018_14-00504	3.31479	0	0.825517	low	25.5088
aml_ohsu_2018_13-00532	1.45151	1	0.623647	low	28.4257
aml_ohsu_2018_16-00770	1.50082	0	0.452134	low	31.9831
aml_ohsu_2018_15-00287	0.451233	1	0.83585	low	62.7234
aml_ohsu_2018_13-00384	1.94384	1	0.613958	low	22.6579
aml_ohsu_2018_16-00145	0.429863	1	0.717978	low	27.7016
aml_ohsu_2018_15-00320	0.21863	1	0.403185	low	35.6386
aml_ohsu_2018_15-00974	1.44082	1	0.836042	low	38.0202
aml_ohsu_2018_13-00393	3.34438	1	0.181986	low	33.1115
aml_ohsu_2018_15-00275	0.194795	1	0.573722	low	29.6903
aml_ohsu_2018_16-00875	1.25753	0	0.850577	low	24.7306
aml_ohsu_2018_13-00563	2.76082	0	0.565229	low	28.5301
aml_ohsu_2018_14-00175	2.71726	1	0.717849	low	27.8452
aml_ohsu_2018_15-00470	0.789863	0	0.372786	low	51.7069
aml_ohsu_2018_14-00602	0.821918	1	0.422131	low	31.8319
aml_ohsu_2018_16-01237	0.329589	0	0.241823	low	22.8229
aml_ohsu_2018_16-01127	1.42767	0	0.788273	low	43.9069
aml_ohsu_2018_15-00024	0.865479	1	0.716408	low	36.232
aml_ohsu_2018_16-00474	1.14658	0	0.402384	low	42.7349
aml_ohsu_2018_16-00483	1.08658	0	0.329654	low	32.3125
aml_ohsu_2018_16-00003	1.63068	0	0.726333	low	54.2085
aml_ohsu_2018_16-00351	0.519452	0	0.297531	low	39.4655
aml_ohsu_2018_16-00271	1.25425	0	0.467995	low	29.9913
aml_ohsu_2018_13-00496	4.0011	0	0.442179	low	29.6621
aml_ohsu_2018_15-00057	1.83863	1	0.589792	low	32.1983
aml_ohsu_2018_14-00670	2.86356	0	0.267244	low	21.7692
aml_ohsu_2018_15-00051	1.44411	0	0.630121	low	54.2734
aml_ohsu_2018_16-00538	1.14658	0	0.253339	low	23.7922
aml_ohsu_2018_14-00690	1.24932	0	0.80282	low	39.8559
aml_ohsu_2018_14-00464	1.22466	0	0.354801	low	29.3014
aml_ohsu_2018_14-00034	2.44932	0	0.456967	low	49.858
aml_ohsu_2018_15-00702	0.507945	0	0.840594	low	24.891
aml_ohsu_2018_16-00150	0.302466	0	0.660654	low	41.4047
aml_ohsu_2018_13-00602	3.87452	0	0.241217	low	24.4832
aml_ohsu_2018_13-00195	2.62767	0	0.354555	low	37.5006
aml_ohsu_2018_15-00351	8.29726	1	0.677416	low	48.0927
aml_ohsu_2018_14-00423	2.14932	0	0.517217	low	21.4003
aml_ohsu_2018_14-00448	0.435616	1	0.582656	low	33.5114
aml_ohsu_2018_16-00410	0.865479	0	0.418064	low	36.8066
aml_ohsu_2018_16-00710	1.14658	0	0.168535	low	23.3457
aml_ohsu_2018_16-00303	0.873699	1	0.583346	low	33.9729
aml_ohsu_2018_13-00342	2.43863	0	0.3777	low	32.874
aml_ohsu_2018_15-00043	1.13589	0	0.544884	low	19.3592
aml_ohsu_2018_16-01210	1.06767	0	0.881347	low	39.706
aml_ohsu_2018_16-00269	0.459452	0	0.478019	low	40.8291
aml_ohsu_2018_16-00249	0.816164	0	0.347095	low	25.2708
aml_ohsu_2018_13-00545	1.50082	1	0.707677	low	37.1667
aml_ohsu_2018_15-00140	2.63918	0	0.319011	low	35.1498
aml_ohsu_2018_14-00567	1.24932	1	0.549985	low	46.4297
aml_ohsu_2018_13-00450	0.335342	1	0.748374	low	31.2686
aml_ohsu_2018_14-00279	0.0969863	0	0.342016	low	31.1917
aml_ohsu_2018_14-00184	1.86575	0	0.306345	low	43.0142
aml_ohsu_2018_16-00822	0.692055	0	0.222957	low	17.4496
aml_ohsu_2018_16-01262	0.0756164	0	0.463677	low	39.2082
aml_ohsu_2018_16-00307	1.08658	0	0.269517	low	27.2375
aml_ohsu_2018_16-00157	1.42767	0	0.521317	low	41.2604
aml_ohsu_2018_16-00001	0.565479	0	0.374947	low	36.8722
aml_ohsu_2018_13-00331	2.05726	1	0.467946	low	39.8845
aml_ohsu_2018_15-00269	1.16219	1	0.491486	low	30.0845
aml_ohsu_2018_15-00556	0.203014	0	0.69309	low	48.8602
aml_ohsu_2018_14-00228	2.13041	0	0.738694	low	36.8253
aml_ohsu_2018_15-00559	1.21151	1	0.304885	low	22.3075
aml_ohsu_2018_16-00481	0.908219	1	0.877205	low	40.6524
aml_ohsu_2018_16-00846	1.20082	0	0.814697	low	32.9244
aml_ohsu_2018_16-00731	1.19507	0	0.746885	low	35.3374
aml_ohsu_2018_16-01192	1.11945	0	0.609781	low	22.3419
aml_ohsu_2018_16-00067	1.39808	0	0.545838	low	36.08
aml_ohsu_2018_14-00458	0.773425	1	0.527421	low	39.868
aml_ohsu_2018_15-00936	0.454521	1	3.76339	high	44.1921
aml_ohsu_2018_15-00029	0.983836	1	1.33646	high	32.0781
aml_ohsu_2018_15-00572	0.0969863	0	8.5891	high	71.449
aml_ohsu_2018_16-00460	0.751233	1	1.27494	high	45.9353
aml_ohsu_2018_15-00939	0.329589	1	6.93503	high	38.3684
aml_ohsu_2018_14-00355	1.90603	1	0.97272	high	40.9464
aml_ohsu_2018_13-00396	0.616438	1	2.77165	high	42.0068
aml_ohsu_2018_13-00660	0.161918	0	3.60649	high	45.0448
aml_ohsu_2018_15-00175	0.267945	1	4.00427	high	39.1824
aml_ohsu_2018_15-00610	1.36521	0	1.34838	high	29.2534
aml_ohsu_2018_16-00724	0.535068	1	5.87896	high	39.0493
aml_ohsu_2018_14-00023	0.0756164	0	1.29595	high	24.6141
aml_ohsu_2018_16-01185	0.543288	1	1.1666	high	38.8998
aml_ohsu_2018_14-00231	0.373151	1	3.76342	high	39.1845
aml_ohsu_2018_16-00548	1.4063	1	1.20169	high	40.8323
aml_ohsu_2018_15-00858	0.0706849	1	1.38013	high	34.7585
aml_ohsu_2018_15-00383	0.0213699	1	1.80979	high	33.6224
aml_ohsu_2018_16-01201	1.46795	1	1.54786	high	33.5555
aml_ohsu_2018_13-00522	0.916438	1	3.49778	high	41.4259
aml_ohsu_2018_14-00127	0.559726	1	4.58958	high	52.4422
aml_ohsu_2018_14-00064	0.964932	1	1.00335	high	46.6264
aml_ohsu_2018_15-00674	0.0969863	1	2.15604	high	35.6748
aml_ohsu_2018_13-00147	0.694521	1	1.1375	high	42.9439
aml_ohsu_2018_13-00573	0.9	1	1.29747	high	34.7762
aml_ohsu_2018_14-00542	0.675616	0	1.10157	high	24.5283
aml_ohsu_2018_16-01225	0.853973	1	1.65439	high	42.1213
aml_ohsu_2018_15-00626	0.10274	1	2.48269	high	35.7473
aml_ohsu_2018_13-00150	1.09233	1	3.51803	high	40.5797
aml_ohsu_2018_14-00473	0.451233	1	5.27318	high	61.7543
aml_ohsu_2018_15-00633	1.47041	0	3.29197	high	45.4268
aml_ohsu_2018_15-00864	0.454521	1	1.71735	high	37.2836
aml_ohsu_2018_16-01138	1.14658	1	1.86431	high	35.9355
aml_ohsu_2018_16-00264	0.756986	1	1.66713	high	42.9061
aml_ohsu_2018_13-00625	1.63562	0	2.14738	high	25.0868
aml_ohsu_2018_16-00087	0.706027	0	1.08708	high	62.965
aml_ohsu_2018_16-00220	0.0838356	0	1.40975	high	39.9914
aml_ohsu_2018_15-00855	0.465205	0	2.26299	high	35.7419
aml_ohsu_2018_13-00266	0.348493	1	7.61229	high	36.2051
aml_ohsu_2018_16-00289	0.383836	1	1.34915	high	39.3341
aml_ohsu_2018_16-00075	0.0353425	0	2.03142	high	47.7703
aml_ohsu_2018_16-00292	0.0106849	1	1.03529	high	39.2699
aml_ohsu_2018_15-00892	0.48411	1	2.35373	high	33.8563
aml_ohsu_2018_15-00767	0.937808	1	1.08756	high	21.0966
aml_ohsu_2018_15-00872	0.489041	0	1.38496	high	31.143
aml_ohsu_2018_16-00820	0.48411	0	1.8708	high	47.6942
aml_ohsu_2018_14-00045	1.57315	1	1.11517	high	31.1945
aml_ohsu_2018_15-00839	0.089589	1	0.93144	high	23.969
aml_ohsu_2018_14-00021	0.964932	1	3.87076	high	37.1668
aml_ohsu_2018_15-00395	1.4063	1	1.97737	high	38.5561
aml_ohsu_2018_13-00353	0.729863	1	2.56438	high	48.328
aml_ohsu_2018_15-00081	1.19753	1	1.31927	high	47.8626
aml_ohsu_2018_14-00581	0.189041	1	1.09816	high	31.5834
aml_ohsu_2018_15-00701	0.816164	1	1.74507	high	42.0373
aml_ohsu_2018_12-00372	4.69068	1	1.12403	high	36.0375
aml_ohsu_2018_14-00667	0.662466	1	0.931584	high	53.822
aml_ohsu_2018_16-00465	0.629589	0	4.08201	high	66.0231
aml_ohsu_2018_15-00615	1.71123	1	1.58256	high	54.0477
aml_ohsu_2018_13-00365	1.13589	1	1.32841	high	60.4296
aml_ohsu_2018_13-00123	0.0246575	1	1.43999	high	39.7374
aml_ohsu_2018_16-00356	0.559726	1	1.19515	high	19.1953
aml_ohsu_2018_16-01223	0.0838356	1	1.76494	high	50.302
aml_ohsu_2018_14-00495	1.53534	1	1.05123	high	45.5905
aml_ohsu_2018_14-00781	0.438082	1	6.16897	high	63.0083
aml_ohsu_2018_16-00109	0.0213699	1	3.05731	high	49.392
aml_ohsu_2018_13-00581	1.53534	1	1.66096	high	34.1751
aml_ohsu_2018_12-00023	1.07342	1	2.15091	high	40.6048
aml_ohsu_2018_16-00118	0.941096	1	1.22962	high	51.6629
aml_ohsu_2018_15-00967	0.318904	1	1.17574	high	47.0472
aml_ohsu_2018_13-00262	1.23041	1	1.14766	high	29.594
aml_ohsu_2018_14-00787	1.19507	0	0.967034	high	57.9837
aml_ohsu_2018_13-00202	2.03342	1	1.15128	high	36.1254
aml_ohsu_2018_15-00371	0.876164	1	1.07411	high	30.3316
aml_ohsu_2018_16-00882	0.262192	1	22.1835	high	23.2622
aml_ohsu_2018_15-00296	0.859726	0	1.60791	high	59.3337
aml_ohsu_2018_15-00279	1.17616	0	2.76481	high	39.3344
aml_ohsu_2018_16-01102	0.968219	0	3.51151	high	27.5624
aml_ohsu_2018_15-00276	2.35233	1	1.05253	high	50.113
aml_ohsu_2018_15-00614	0.800548	0	7.92441	high	54.8831
aml_ohsu_2018_13-00466	2.63096	1	1.01135	high	38.3702
aml_ohsu_2018_15-00807	0.68137	0	2.90979	high	31.142
aml_ohsu_2018_14-00676	0.859726	1	4.8756	high	43.0372
aml_ohsu_2018_14-00588	0.370685	1	3.37679	high	30.2606
aml_ohsu_2018_16-00073	0.941096	1	1.16514	high	51.6313
aml_ohsu_2018_14-00774	0.180822	1	1.39597	high	46.35
aml_ohsu_2018_15-00171	0.835068	1	1.62695	high	32.7327
aml_ohsu_2018_15-00903	0.0969863	1	2.90299	high	47.0268
aml_ohsu_2018_13-00409	0.00575342	1	2.5752	high	43.4066
aml_ohsu_2018_15-00018	0.3	1	1.32489	high	25.2731
aml_ohsu_2018_13-00513	0.664932	1	1.6109	high	39.5136
aml_ohsu_2018_13-00406	0.00575342	1	4.07309	high	44.8992
aml_ohsu_2018_13-00655	2.64658	1	1.63737	high	80.1303
aml_ohsu_2018_15-00755	0.692055	1	2.5224	high	36.7207
aml_ohsu_2018_13-00281	0.511233	1	2.56084	high	29.5183
aml_ohsu_2018_16-01010	1.71452	1	1.37012	high	38.7065
aml_ohsu_2018_16-01254	0.819452	0	1.06462	high	34.8774
aml_ohsu_2018_14-00012	0.089589	1	2.3703	high	58.938
aml_ohsu_2018_15-00979	0.862192	1	1.96746	high	42.4052
aml_ohsu_2018_15-00084	0.0945205	1	11.6188	high	60.134
aml_ohsu_2018_15-00201	2.34658	0	1.69099	high	44.3168
aml_ohsu_2018_15-00976	1.1737	1	1.39649	high	37.7391
aml_ohsu_2018_12-00294	0.00821918	1	3.46825	high	45.2419
aml_ohsu_2018_13-00578	1.53534	1	1.17635	high	36.0982
aml_ohsu_2018_15-00912	0.408493	1	2.56069	high	21.8959
aml_ohsu_2018_15-00261	0.662466	1	1.55611	high	43.0741
aml_ohsu_2018_15-00670	0.746301	0	1.32925	high	42.7221
aml_ohsu_2018_14-00060	0.808767	1	3.22257	high	54.1351
aml_ohsu_2018_15-00688	0.0673973	1	1.02185	high	38.3963
aml_ohsu_2018_13-00145	0.524384	1	2.12262	high	25.936
aml_ohsu_2018_16-00373	1.28137	0	0.956341	high	37.7618
aml_ohsu_2018_15-00014	0.0435616	1	1.58351	high	41.5532
aml_ohsu_2018_14-00514	0.143014	1	2.53552	high	41.9315
aml_ohsu_2018_14-00096	0.535068	1	2.18701	high	32.4998
aml_ohsu_2018_14-00447	1.23863	0	1.71197	high	69.5322
aml_ohsu_2018_16-00139	1.51397	1	1.23481	high	38.7801
aml_ohsu_2018_15-00813	0.32137	0	1.41146	high	33.497
aml_ohsu_2018_16-00226	0.143014	0	2.54719	high	47.8412
aml_ohsu_2018_13-00659	1.04384	1	1.18682	high	49.0332
aml_ohsu_2018_15-00045	2.30877	0	1.31041	high	31.9884
aml_ohsu_2018_16-01100	0.00575342	1	2.75172	high	44.5684
aml_ohsu_2018_16-00459	0.710959	1	1.41442	high	49.7683
aml_ohsu_2018_15-00883	0.318904	1	1.47477	high	33.9374
aml_ohsu_2018_16-00491	0.348493	1	2.11736	high	63.4975
aml_ohsu_2018_14-00289	0.859726	1	3.33524	high	61.6506
aml_ohsu_2018_13-00166	2.75753	1	1.91407	high	49.3029
aml_ohsu_2018_14-00681	0.873699	0	0.961706	high	51.638
aml_ohsu_2018_15-00229	0.0756164	0	1.09353	high	48.4704
aml_ohsu_2018_16-00120	1.38986	0	1.04931	high	51.5069
aml_ohsu_2018_15-00777	0.329589	1	7.74532	high	35.0659
aml_ohsu_2018_15-00756	0.576164	0	1.43847	high	35.3186
aml_ohsu_2018_16-00358	1.51397	1	1.27849	high	37.0142
aml_ohsu_2018_15-00491	0.134795	1	0.986416	high	40.5098
aml_ohsu_2018_15-00231	0.700274	1	2.07837	high	64.3346
aml_ohsu_2018_13-00034	0.0435616	1	1.42688	high	38.1935
aml_ohsu_2018_13-00250	0.962466	1	1.74042	high	42.5396
aml_ohsu_2018_15-00616	0.849041	1	7.5687	high	42.8133
aml_ohsu_2018_13-00551	4.02	0	0.933534	high	30.3541
aml_ohsu_2018_14-00476	0.616438	1	1.9306	high	47.1483
aml_ohsu_2018_14-00757	0.905753	1	3.69034	high	45.2695
aml_ohsu_2018_13-00557	1.00027	1	1.4047	high	35.6181
aml_ohsu_2018_14-00152	0.905753	1	1.64019	high	32.0386
aml_ohsu_2018_14-00564	0.0945205	1	1.70511	high	35.1151
aml_ohsu_2018_15-00237	1.28712	0	1.43776	high	47.7754
aml_ohsu_2018_13-00500	0.421644	1	1.33258	high	39.2304
aml_ohsu_2018_13-00420	1.03562	1	1.86895	high	57.1415
aml_ohsu_2018_14-00712	0.427397	1	4.00758	high	39.9542
aml_ohsu_2018_16-00766	0.262192	1	8.10301	high	22.1073
aml_ohsu_2018_15-00811	0.454521	1	3.68	high	31.8896
aml_ohsu_2018_13-00468	1.00027	1	1.56437	high	31.7968
aml_ohsu_2018_14-00380	0.0813699	1	2.3267	high	40.7026
aml_ohsu_2018_16-00510	0.786575	1	1.54221	high	43.2858
aml_ohsu_2018_13-00253	0.738082	1	3.19152	high	40.7686
aml_ohsu_2018_16-00339	0.00246575	0	1.80577	high	39.0446
aml_ohsu_2018_15-00837	0.507945	1	2.01764	high	44.7447
aml_ohsu_2018_16-00217	1.61178	1	1.13374	high	48.1023
aml_ohsu_2018_16-00004	0.724932	1	1.19743	high	38.1297
aml_ohsu_2018_15-00766	0.029589	1	11.0977	high	20.7785
aml_ohsu_2018_15-00929	1.14904	1	1.55222	high	35.8132
aml_ohsu_2018_16-00392	0.0649315	1	1.68168	high	43.366
aml_ohsu_2018_16-00815	0.532603	0	1.26746	high	29.4763
aml_ohsu_2018_16-00699	0.0246575	1	2.61865	high	37.5078
aml_ohsu_2018_15-00593	0.756986	1	1.53713	high	53.5311
aml_ohsu_2018_13-00245	2.31699	0	0.949578	high	50.5926
aml_ohsu_2018_16-00494	0.400274	1	3.16606	high	41.8471
aml_ohsu_2018_15-00778	1.14658	1	1.70857	high	34.9219
aml_ohsu_2018_16-01121	0.49726	0	1.31379	high	49.3992
aml_ohsu_2018_15-00147	2.27918	1	0.982079	high	60.415
aml_ohsu_2018_15-00303	0.18411	0	0.992007	high	37.2647
aml_ohsu_2018_16-01004	0.25726	0	1.78869	high	23.9343
aml_ohsu_2018_14-00135	0.68137	1	1.5957	high	35.2928
aml_ohsu_2018_14-00599	1.27068	1	1.79813	high	53.5101
aml_ohsu_2018_16-00332	0.789863	1	1.87638	high	24.6568
aml_ohsu_2018_15-00534	0.673151	1	1.12875	high	34.0727
aml_ohsu_2018_16-00733	1.4063	1	1.18348	high	44.3647
aml_ohsu_2018_13-00544	0.0780822	1	1.66416	high	41.8459
aml_ohsu_2018_14-00528	0.373151	1	6.98884	high	40.1383
aml_ohsu_2018_14-00739	0.584384	1	1.00047	high	44.9589
aml_ohsu_2018_16-00498	1.26493	0	1.62078	high	42.0613
aml_ohsu_2018_15-00990	0.0378082	1	2.53022	high	38.6623
aml_ohsu_2018_13-00572	0.456986	1	1.98428	high	41.7558
aml_ohsu_2018_15-00870	0.138082	1	1.81231	high	30.7797
aml_ohsu_2018_13-00204	0.0189041	1	1.77771	high	43.1646
aml_ohsu_2018_15-00353	0.551507	1	1.53996	high	29.4015
aml_ohsu_2018_16-00143	0.519452	0	1.58822	high	49.92
aml_ohsu_2018_16-01005	0.413425	0	1.43849	high	35.2765
aml_ohsu_2018_13-00255	0.47589	1	2.12565	high	38.9281
aml_ohsu_2018_14-00015	0.729863	1	2.62738	high	47.3718
aml_ohsu_2018_15-00653	1.71123	1	1.16462	high	34.9845
aml_ohsu_2018_14-00193	1.13836	1	1.63392	high	26.0255
aml_ohsu_2018_12-00258	0.397808	1	9.13855	high	40.3466
aml_ohsu_2018_14-00901	0.281096	1	1.30785	high	45.0891
aml_ohsu_2018_15-00717	0.332877	0	2.32038	high	38.6899
aml_ohsu_2018_13-00425	1.31425	0	1.22422	high	25.8874
aml_ohsu_2018_14-00454	1.06767	1	1.63359	high	31.0936
aml_ohsu_2018_14-00359	2.05726	0	0.984099	high	63.5615
aml_ohsu_2018_14-00832	1.21644	0	1.42942	high	44.1468
aml_ohsu_2018_16-00273	0.456986	1	0.934316	high	40.2622
aml_ohsu_2018_15-00650	0.216164	1	1.17566	high	40.6905
aml_ohsu_2018_15-00246	0.727397	1	1.07492	high	53.7302
aml_ohsu_2018_16-00007	0.586849	0	1.55439	high	31.9145
aml_ohsu_2018_13-00558	0.576164	1	3.68996	high	37.5452
aml_ohsu_2018_16-00050	0.922192	1	2.84676	high	34.1572
aml_ohsu_2018_16-00124	1.55753	0	1.18122	high	36.0694

## Sheet: Figure 1F
Figure 1F
MOLM13
Time(h)	shNC			shJab1#1			shJab1#2
0	0.4177	0.4625	0.4309	0.3954	0.3876	0.3747	0.3975	0.4298	0.43515
24	0.6775	0.6555	0.6896	0.3943	0.3877	0.39597	0.483	0.4624	0.5707
48	1.1517	1.0146	1.1021	0.5356	0.4979	0.4081	0.6699	0.6241	0.5752
72	1.7571	1.6086	1.5576	0.8181	0.6339	0.768	0.90385	0.9689	1.156
MV411
Time(h)	shNC			shJab1#1			shJab1#2
0	0.3239	0.3404	0.3452	0.3013	0.2921	0.3036	0.328	0.3447	0.3386
24	0.5124	0.596	0.5483	0.4484	0.4149	0.3778	0.3524	0.3984	0.3378
48	0.9518	1.1144	0.9723	0.5303	0.5191	0.5031	0.6311	0.5961	0.7802
72	1.5579	1.7248	1.4736	0.7605	0.6846	0.5516	1.0488	1.271	0.8878

## Sheet: Figure 1H
Figure 1H
MOLM13
	Late			Early
shNC	5.97	4.3	5.09	10.3	10.6	8.7
shJab1#1	6.86	5.76	6.73	13.7	13	12.1
shJab1#2	11.5	6.11	6.54	12.6	12	13
MV411
	Late			Early
shNC	6.36	4.58	5.13	10.7	10.5	9.45
shJab1#1	12.4	6.52	7.61	12.7	13.8	12.4
shJab1#2	6.35	7	6.63	12.9	14	13.8

## Sheet: Figure 2C
Figure 2C
Time(Days)	shNC	shJab1#1	shJab1#3
26	1
24	1
28	1
29	1
35	1
29	1
43		1
34		1
36		1
34		1
39		1
38			1
40			1
41			1
40			1
35			1

## Sheet: Figure 2F-G
Figure 2F (weight)
shNC	shJab1#1	shJab1#3
22.7	28.6	26.4
23.9	25.7	28.2
22.5	26.6	26.5
21.2	26.9	26
25.3	27.2	27.7
Figure 2F（Spleen）
shNC	shJab1#1	shJab1#3
0.32	0.26	0.19
0.35	0.18	0.18
0.36	0.2	0.22
0.29	0.28	0.24
0.32	0.21	0.25
Figure 2G
shNC	shJab1#1	shJab1#3
54.7	50.4	46.4
52.9	55.7	48.2
46.5	46.6	45.5
49.2	46.9	56
59.7	47.2	57.7

## Sheet: Figure 2H-I
Figure 2H
	shNC					shJab1#1					shJab1#3
BM	67.1	64	60.7	67.2	67.5	49	58.2	56.6	49.3	56.9	55.3	46.6	55.7	54.6	50.2
SP	67	67.5	74.6	73.7	71.2	53.6	52.6	51.2	54.8	51.8	51.7	50.7	54.1	52.9	52.3
Figure 2I
	shNC					shJab1#1					shJab1#3
BM	80.1	80.3	50.8	49.8	52.7	41.2	43.8	33.6	45.1	43.4	33.8	45	32.7	44	41.5
SP	61.3	60.6	85.3	84.7	84.6	53.4	53.7	54.7	53.9	55.1	55.8	55.2	55.5	54.6	54.5

## Sheet: Figure 2J
Figure 2J
	shNC					shJab1#1					shJab1#3
CD3+	27.8	28	14.1	14.3	17.4	45.1	26.6	20.4	19.4	26.6	19.5	52.4	16.1	21.9	47.7
CD3+CD4+	21.4	20	23.3	22.1	28.7	43.8	54.8	43.8	37.6	55.3	44.1	53.9	38.2	47	52.9
CD3+CD8+	37.6	42.2	33	36.9	41.1	62.3	70.5	60.3	58.3	67.9	56.9	66.4	70.5	60	61.8

## Sheet: Figure 2K-L
Figure 2K
	shNC					shJab1#1					shJab1#3
PD-1+	56.7	58.1	56.8	55	56.9	25.8	27.2	25.6	25.9	26.6	40	41	40.7	27.6	41.6
LAG-3+	52.7	54.1	52.7	54.5	52.6	47.1	46.4	48.9	45.2	48	44	41	42.6	49.4	45.7
Figure 2L
	shNC					shJab1#1					shJab1#3
PD-1+	17.7	15.6	17.3	17.4	16.1	5.83	5.22	6.14	6.92	5.21	5.27	4.92	4.98	14.3	5.53
LAG-3+	40.2	37.8	45	42.8	40.7	17.4	15.6	18.5	16.5	15.3	12.5	11.3	12.5	23.2	18.1

[truncated: 38 more sheets: Figure 3B-G, Figure 3H-I, Figure 3K, Figure 4D, Figure 4J, Figure 4K, Figure 6A-C, Figure 6F, Figure 6H-I, Figure 6L, Figure S1C-H, Figure S2C, Figure S2D, Figure S2E, Figure S2F, Figure S2I-M, Figure S3A, Figure S3C, Figure S3E, Figure S3F …]
